# Supplementary material for: Diagnostic performance of deep-learning-based screening methods for diabetic retinopathy in primary care—A meta-analysis
Source: PLoS One. 2021 Aug 10;16(8):e0255034. doi: 10.1371/journal.pone.0255034 (PMC8354436; doi:10.1371/journal.pone.0255034)
Supplement: S1 Table — (XLSX) [file pone.0255034.s002.xlsx]

## Sheet: Data-Extraction_table
Autor (year)	Setting	Population	Camera	Intervention/Method	Mydriatic/ Non Mydriatic	Reference Standard	Grading Scale / Classification Scale	Outcome measure/ Target condition / Type of Test result	Training Dataset (no. of images)	Validating Dataset (no. of images)	Sensitivity	PPV	Specificity	NPV	AUC
Abràmoff et al (2018)	Primary Care Ofﬁces in USA	900 people with diabetes of the US, not previously known to have DR or DME	nonmydriatic retinal camera (NW400, Topcon Medical Systems), four stereoscopic pairs of digital images per eye, each pair covering 45–60°.	IDx-DR CNN	Non-mydriatic and mydriatic	Three experienced and validated readers at the FPRC	ETDRS	mtmDR (DR and DME)	EyeCheck project and the University of Iowa (n= 10.000 - 1.250.000)	n=819	mtm DR 87.2% fundus vtDR of 97.4% multimodal vtDR of 92.2%		90.7%
Bellemo et al (2019)	Mobile DR Screening Programm in Urban Centres in Zambia	Patients with a diagnosis of diabetes type 1 (7,7%), type 2 (22,7%) or Unknown (69,6%) that attended a mobile screening unit in five urban centres in Zambia in 2012.	Digital Retinopathy System (CentreVue; Fremont, CA, USA) fundus camera. 2-field (macular centred and retinal centred), colour, non-stereo, 45° retinal fundus photographs were taken for each eye	DL Algorithm CNN	n.a.	Two SORC graders with 5 years of experience in diabetic retinopathy grading, certified and accredited for ophthalmological techniques	ICDRSS	rDR vtDR DME	Singapore Integrated Diabetic Retinopathy Program (n=76.370)	n= 4504	rDR: 92.25% vtDR: 99.42% DME: 97.19%		rDR: 89.04%		rDR: 0.973 vtDR: 0.934 DME: 0.942
Bhaskaranand et al (2019)	EyePACS from 404 Primary Care Clinics	Cohort of 107,001 unselected consecutive diabetes patient visits/encounters and included 850,908 fundus images collected at 404 primary care clinics in the EyePACS DR telescreening program	multiple color fundus cameras at different clinics	EyeArt system v2.0 CNN	54,481 (53.6%) non‐mydriatic 46,580 (45.8%) mydriatic 649 (0.6%) with unknown dilation status	Optometrists / Ophthalmologists	ICDR	rDR	Large numbers of cases		rDR 91.3%	72.5%	91.1%	97.6%	0.965
Gulshan et al (2016)		Retinal fundus photographs from adults with diabetes. The EyePACS-1 data set consisted of 9963 images from 4997 patients. The Messidor-2 data set had 1748 images from 874 patients	variety of cameras were used, including Centervue DRS, Optovue iCam, Canon CR1/DGi/CR2, and Topcon NW using 45° fields of view	DL Algorithm CNN	Non-mydriatic and mydriatic EyePacs: 40% mydriatic Messidor: ~ 44% mydriatic	Ophthalmologists	ICDR	rDR rDME	EyePACS (n=94.281) 3 eye hospitals in India (n=33.894)	EyePACS-1 (n=9.963) Messidor-2 (n=1.748)	first operating cut point with high specificity EyePACS: 90.3% Messidor-2: 87.0% second operating point with high sensitivity EyePACS: 97.5% Messidor-2: 96.1%		first operating cut point with high specificity EyePACS: 98.1% Messidor-2: 98.5% second operating point with high sensitivity EyePACS: 93.4% Messidor-2: 93.9%		EyePACS rDR: 0.991 Messidor-2 rDR: 0.990
Kanagasingam et al (2018)	Primary Care Practice in Midland	193 patients with diabetes seen at the primary care clinic were invited to participate in the study.	Topcon Fundus camera (Topcon Medical) used by two nurses who were trained for 1-2 weeks. 1 to 3 Macula-centered images per eye depending on the image quality.	DL Algorithm CNN		Ophthalmologist	ICDRSS	rDR	DiaRetDB and Kaggle (EyePACS) and Australian Tele-eyecare DR databases (80% of 30.000)	DiaRetDB and Kaggle (EyePACS) and Australian Tele-eyecare DR databases (20% of 30.000)	rDR: 100%	0.12	rDR: 92%
Natarajan et al (2019)	Dispensaries that provides Curative Services at the Primary Level	231 Patients with diabetes mellitus who visited various dispensaries that provides curative services to the population at the primary level administered by the Municipal Corporation of Greater Mumbai in Mumbai.	a smartphone- based, nonmydriatic retinal camera, images taken by a health care worker: An anterior segment photograph, then 3 fields of the fundus (posterior pole, including the disc and macula, and the nasal and temporal fields)	Medios AI (Remidio) CNN	Mydriatic	Vitreoretinal Resident Physician and a Vitreoretinal Surgeon	ICDRSS	rDR	Eye- PACS (n=34.278) Diacon Hospital in Bangalore (n=14.266) Screening Camps (n=4.350)	Three different datasets were used for internally validating networks and ensembling them. These are separate from the training data.	rDR: 100.0% any DR: 85.2%		rDR: 88.4% any DR: 92.0%
Raju et al (2017)	EyePACS plattform	EyePACS	different variants of fundus cameras	DL Algorithm CNN	Non-mydriatic and mydriatic	n.a.		DR	Kaggle DR EyePACS (n= 35.126) images	Kaggle DR EyePACS (n= 53.126)	80.28%		92.29%
Ting et al (2017)	Primary Care Clinics in Singapore	patients with diabetes in an ongoing community-based national diabetic retinopathy screening program in Singapore (SIDRP)	A range of different cameras e.g. Topcon/Canon/FundusVue/Carl Zeiss	DL Algorithm CNN		Retina Specialists, Ophthalmologists, Optometrists	ICDRS	rDR vtDR	SIDRP 2010-2013 (n=76.370)	SIDRP 2014-2015 (n=71.896) 10 External Datasets (n=40.752)	rDR: 90.5 % vtDr: 100 %		rDR: 91.6 % vtDR: 91.1 %		rDR: 0.936 vtDR: 0.958
Verbraak et al (2019)	Primary Center Diagnostic Center	1.616 people with type 2 diabetes visiting a primary care screening program (8 different sites)	Topcon TRC-NW200, two images per eye (one macula centered and one disc centered [45° field of view]), taken by experienced Star-SHL technicians	IDx-DR-EU-2.1 CNN	Non-mydriatic and mydriatic	Two experienced readers at Erasmus Medical Center	ICDRS	vtDR, mtm DR			vtDR: 100% mtmDR: 79.4%	vtDR: 36.4% mtm DR: 39.7%	vtDR: 97.8% mtmDR: 93.8%	vtDR: 100% mtmDR: 98.9%
Walton et al (2016)	Primary Care Clinics	15.015 patients with known type 1 or 2 diabetes	CenterVue (Nonmydriatic, autofocus digital retinography system), set in a dark- ened room Taken of each eye by Trained personnel at the level of medical assistants following a standardized protocol	IRIS - Intelligent Retinal Imaging System CNN	Non-mydriatic and mydriatic	Optometrist / Ophthalmologist	ETDRS	vtDR	Standard data set of images from the landmark Early Treatment Diabetic Retinopathy Study	n=15015	vtDR 66.4%	10.8 %	vtDR 72.8%	97.8%
ETDRS - Early Treatment Diabetic Retinopathy Study Severity Scale ICDRS - International Classification Diabetic Retinopathy Scale
