# Supplementary material for: Diagnostic performance of deep-learning-based screening methods for diabetic retinopathy in primary care—A meta-analysis
Source: PLoS One. 2021 Aug 10;16(8):e0255034. doi: 10.1371/journal.pone.0255034 (PMC8354436; doi:10.1371/journal.pone.0255034)
Supplement: S2 Table — (XLSX) [file pone.0255034.s003.xlsx]

## Sheet: QUADAS
	Abramoff (2018)	Bellemo (2019)	Bhaskara- nand (2019)	Gulshan (2016)	Kanagasin- gam (2018)	Natara- jan (2019)	Raju (2017)	Ting (2017)	Verbraak (2019)	Walton (2016)
Was the spectrum of patients representative of the patients who will receive the test in practice?	yes	yes	yes	yes	yes	yes	yes	yes	yes	yes
Were selection criteria clearly described?	yes	yes	yes	yes	yes	yes	no	yes	yes	yes
Is the reference standard and index test short enough to be reasonably sure that the target condition did not change between the two tests?	yes	yes	yes	yes	yes	yes	yes	yes	yes	yes
Is the time period between reference standard and index test short enough to be reasonably sure that the target condition did not change between the two tests?	yes	yes	yes	yes	yes	yes	yes	yes	yes	yes
Did the whole sample or a random selection of the sample, receive verification using a reference standard of diagnosis?	yes	yes	yes	yes	yes	yes	yes	yes	yes	yes
Did patients receive the same reference standard regardless of the index test result?	yes	yes	yes	yes	yes	yes	yes	yes	yes	yes
Was the reference standard independent of the index test (i.e. the index test did not form part of the reference standard)?	yes	yes	yes	yes	yes	yes	yes	yes	yes	yes
Was the execution of the index test described in sufficient detail to permit replication of the test?	yes	yes	yes	yes	yes	yes	yes	yes	yes	yes
Was the execution of the reference standard described in sufficient detail to permit its replication?	yes	yes	yes	yes	yes	yes	no	yes	yes	no
Were the index test results interpreted without knowledge of the results of the reference standard?	unclear	yes	yes	yes	yes	yes	yes	yes	yes	yes
Were the reference standard results interpreted without knowledge of the results of the index test?	yes	yes	yes	yes	yes	yes	yes	yes	yes	yes
Were the same clinical data available when test results were interpreted as would be available when the test is used in practice?	yes	yes	yes	yes	yes	yes	yes	yes	yes	yes
Were uninterpretable/ intermediate test results reported?	yes	yes	yes	yes	yes	yes	no	yes	yes	yes
Were withdrawals from the study explained?	yes	yes	no	yes	yes	yes	no	yes	yes	yes
